# Supplementary material for: Using Reverse Osmosis Membrane at High Temperature for Water Recovery and Regeneration from Thermo-Responsive Ionic Liquid-Based Draw Solution for Efficient Forward Osmosis
Source: Membranes (Basel). 2021 Jul 31;11(8):588. doi: 10.3390/membranes11080588 (PMC8399973; doi:10.3390/membranes11080588)
Supplement: Supplementary file 1 [file membranes-11-00588-s001.zip]

Archive with 1 entries (1 files):
- membranes-1308181-supplementary.pdf
